# Supplementary material for: Fatty Acid Synthase as Interacting Anticancer Target of the Terpenoid Myrianthic Acid Disclosed by MS-Based Proteomics Approaches
Source: Int J Mol Sci. 2024 May 29;25(11):5918. doi: 10.3390/ijms25115918 (PMC11172900; doi:10.3390/ijms25115918)
Supplement: Supplementary file 1 [file ijms-25-05918-s001.zip]

Archive with 1 entries (1 files):
- ijms-3004605-supplementary.pdf
